# Supplementary material for: Pharmacodynamic and Toxicity Studies of 6-Isopropyldithio-2′-guanosine Analogs in Acute T-Lymphoblastic Leukemia
Source: Cancers (Basel). 2024 Apr 23;16(9):1614. doi: 10.3390/cancers16091614 (PMC11083707; doi:10.3390/cancers16091614)
Supplement: Supplementary file 1 [file cancers-16-01614-s001.zip]

Archive with 1 entries (1 files):
- cancers-2907012-supplementary.pdf
